# Supplementary material for: Enhancer recruitment of transcription repressors RUNX1 and TLE3 by mis-expressed FOXC1 blocks differentiation in acute myeloid leukemia
Source: Cell Rep. 2021 Sep 21;36(12):109725. doi: 10.1016/j.celrep.2021.109725 (PMC8480281; doi:10.1016/j.celrep.2021.109725)
Supplement: Table S3. Ranked list of gene expression changes in Fujioka cells following FOXC1 knockdown and gene sets used in GSEA, related to Figure 5 [file mmc3.xlsx]

## Sheet: Table S3
Table S3. Ranked list of gene expression changes in Fujioka cells following FOXC1 knockdown, and gene sets used in GSEA. Related to Figure 5.
Gene symbol	Fold change (log2)		SUZUKI_REPRESSED BY PMA IN THP1	SUZUKI_INDUCED BY PMA IN THP1		Group 1	Group 2	Group 3	Group 4	E5	P5
HCAR3	6.17971		AAMDC	A2M		ACTN1	ABCC4	ADGRE2	AKT3	AATK-AS1	AATF
IER3	4.3688		AARS	ABCC10		ADAMTS17	ABI2	ADORA2B	ALDH8A1	ABCA4	ABCA5
S100A12	4.17782		ACACA	ABHD6		ADCY8	ABLIM1	ARHGAP27	AMOTL1	ABCG1	ABHD15
HCAR2	3.99286		ACACB	ABL2		ADGB	ABLIM3	ARHGEF18	APOD	ABHD17A	ABI2
FCN1	3.39588		ACKR2	ACSL1		ADM	ACAD8	ARL4D	ARHGAP26	ABHD3	ABR
CRISPLD2	3.34842		ACSBG2	ADAM8		ADSS	ACSBG2	CACNA1C	BCL2L14	ABTB1	ABTB1
C5AR1	3.18676		ACSS2	ADO		AKNA	ACTA2	CDH1	C2orf40	ACACA	ACTG1
HP	3.14385		ACTA2	ADORA3		ALOX5AP	ACTL7B	CDH3	CARS	ACBD3	ADAM9
SPP1	2.9288		ACTL6A	AFAP1		ALX1	ACTN4	CDYL	CASR	ACR	ADAMTSL4
SYNJ2BP	2.75394		ACTRT3	AGPAT4		AMPD3	ADAM17	CLEC2L	CD86	ACVR1B	ADCY3
FPR1	2.70655		ACYP1	AHNAK2		ANTXR2	ADD3	CLIC6	CEACAM1	ADAM10	ADGRL1
HIST4H4	2.63175		ADA	ALAS1		APLF	ADGRE1	CNTN4	CHST4	ADAMTS7	ADSSL1
BNIP3	2.57403		ADIPOR2	ALDH1A2		ARHGAP15	ADGRV1	COL23A1	CMIP	ADARB1	AGO4
KLF2	2.56386		AIG1	ALOX5AP		ARHGAP22	AFAP1	CYP2A6	CNIH3	ADCY7	AGPAT3
GBP1	2.55747		AK2	AMDHD2		ARHGAP26	AFAP1L1	CYSLTR2	COG2	ADGRG6	AGRN
NQO1	2.54388		AK3	ANGPTL6		ARHGAP32	AFAP1L2	DHRS12	CXCL17	ADGRG7	AHSA2
ICAM1	2.49078		AKTIP	ANKRD33		ARHGEF26	AIM2	DUSP10	CYTH1	AFAP1	AK4
SKA2	2.38878		ALAD	ANTXR2		ARHGEF3	AK2	ECI2	DAD1	AGK	ALOX5
DHRS3	2.37287		ALDH6A1	APOC1		ARMC2	AKAP13	EGLN2	DAPK2	AGO2	ALOX5AP
LMNA	2.3544		ALDOC	APOC2		ARRDC4	ANKS1A	EQTN	DDX43	AGPAT3	AMIGO1
SMIM14	2.30843		ALG10	ARHGAP18		ASAP1	ANO6	FKBP4	DHRS12	AGPAT4	ANKRD13D
IGSF6	2.27934		ALYREF	ARMC9		ATP2B1	ANTXRL	FNDC3A	DMRT1	AGRN	ANKRD9
RGS2	2.27779		ANKZF1	ARRB2		ATP6V1G3	APCDD1	GAS7	DMRT3	AGRP	ANP32E
EGLN1	2.22953		ANP32B	ASPHD1		ATP8A2	APOBEC3A	HIPK2	DNAH17	AHI1	ANXA8L1
TNFRSF10C	2.20613		AOAH	ATF3		B3GALT1	ARHGAP24	HLX	DUSP4	AHRR	AP1S2
CATSPER1	2.12189		APITD1	ATF5		B4GALT5	ARHGAP25	HPCAL1	DYSF	AKAIN1	AP2A2
SIGLEC9	2.12118		APOBEC3B	ATP6V0D1		BARX2	ARID2	IL5RA	EPS15L1	ALOX12B	AP5S1
ARPC3	2.12015		ARHGEF10	BAALC		BBC3	ARL5C	IRS2	ERC2	ALOXE3	APLP2
TXLNB	2.0857		ARHGEF17	BAG3		BBX	ARL9	ITGA4	ETV6	AMOTL1	ARHGAP23
SPA17	2.05647		ARHGEF25	BAIAP2		BCAR3	ARMC2	LINC00282	EXT1	ANAPC1	ARHGAP5
CDKN2D	2.04889		ARHGEF39	BAMBI		BCAS1	ARRDC3	MAP3K14	F3	ANGPT1	ARHGDIA
FFAR2	2.0441		ATL1	BBOX1		BCAT1	ATXN1	MLNR	FAM163A	ANKRD1	ARID4A
TNFRSF10D	2.03321		ATP6V1E2	BCL2A1		BCKDHB	AUH	MYO16	FAM71D	ANKRD11	ASH1L
AGPAT9	2.0301		ATPAF1	BCL2L1		BCLAF1	AZIN2	NUAK2	FANCL	ANKRD46	ASIC1
SDC4	2.02439		ATPIF1	BCL7B		BICC1	B3GLCT	OR10K2	FNBP1	ANXA2	ASPHD2
JUN	2.01558		B3GALT4	BTG2		BICD1	BACH1	OR7C1	FOXD4L1	ANXA6	ASXL2
KCTD12	2.01152		BCKDHB	C16orf70		BMT2	BBS12	PEX11G	FOXK2	ANXA8	ATF1
FOSB	2.00168		BCL11A	C3orf62		BNC2	BBX	PHYKPL	GAS7	AP2S1	ATG9A
PLAUR	1.97849		BCL11B	C9orf89		BTG1	BCL11A	PRKCD	GGACT	APOBEC3H	ATP11A
MAFF	1.96797		BCL9	CAB39L		C14orf166	BCL2	RCBTB2	GOLPH3	APOLD1	ATRN
PTGS2	1.95967		BCORL1	CACNA1E		C1QTNF9	BCL2L14	RCVRN	GPHN	ARHGAP32	ATXN7L1
LRRC16A	1.94249		BEX5	CAMK1		C3orf58	BCL6	REG1B	GYPC	ARHGAP33	AUTS2
CR1	1.94051		BHLHB9	CAMK2B		CACNA2D1	BMP10	REG3G	HAAO	ARHGAP35	B4GALT2
AKTIP	1.92531		BLVRA	CAPRIN2		CAPRIN1	BORCS5	RFLNB	HERC1	ARHGEF25	BAG3
GLIPR1	1.91853		BORA	CASS4		CARMIL1	BRAF	RRM2	HOMER3	ARID1A	BCL2
ELAVL4	1.91278		BRI3BP	CBLB		CBLB	BRF2	RUNX1	HOPX	ARID1B	BCL3
CD86	1.90784		BRICD5	CCL21		CCL1	BTLA	SBNO2	HS6ST3	ARID3A	BCL7B
NR1D2	1.90178		BST1	CCPG1		CD33	BUD23	SLC15A1	IARS	ARSA	BID
MYBPH	1.89536		BUD13	CD276		CD48	C16orf45	SOHLH2	ID2	ASAP1	BMP1
SLC18A2	1.89181		C12orf75	CD82		CDKAL1	C17orf67	SPART	IRF2BP2	ASIC2	BMPR1A
FCAR	1.88832		C14orf80	CDC42SE1		CDNF	C1GALT1	STK24	IRS2	ASPSCR1	BRD2
ARID5B	1.88463		C19orf40	CDK5RAP2		CEACAM21	C1QL2	TBC1D26	ITIH5	ATF3	BRD3
SAR1B	1.87903		C1orf112	CEBPB		CEACAM4	C8orf37	TEK	IVD	ATP11A	BRF1
PMAIP1	1.87346		C4orf46	CHST7		CELF2	C9orf47	TKT	KATNAL1	ATP2B1	BRI3
IL8	1.87249		C9orf40	CKLF		CEP128	CA8	TMCC2	KCTD12	ATP6AP2	BSG
VWA5A	1.86997		C9orf64	CLIP2		CEP350	CACNA2D1	TMEM106A	KCTD4	ATP8A2	BTBD1
BCHE	1.86585		CABLES2	CLK1		CERS3	CAMKMT	UBE2E3	KLF2	ATXN7L3	BTBD9
BPI	1.85385		CACNA2D3	CLN3		CITED2	CAPN12	VPS53	KMT2E	AZIN1	C11orf80
C19orf77	1.84761		CACYBP	CLTC		CLMP	CASP2		KNSTRN	B3GNTL1	C16orf72
SLC2A3	1.84576		CASP1	CMTM3		COA5	CASP8		LEF1	BAHCC1	C16orf87
ANKRD22	1.83801		CBX1	CNIH3		COG3	CBX6		LGALSL	BAIAP2	C2CD5
AOAH	1.83348		CBX4	CPNE2		COTL1	CCZ1B		LINC00282	BARX2	C3orf58
CD180	1.82737		CBX7	CSTB		COX6C	CD1C		LMO7	BATF3	C5orf30
SGK1	1.81718		CCBL2	CTHRC1		CPN1	CD200		MACC1	BAZ2B	C9orf72
SRD5A1	1.81171		CCDC115	CTSA		CPSF6	CD276		MARCHF10	BBX	CABIN1
CEP19	1.79889		CCDC136	CTSH		CRB2	CD28		MB21D1	BCAN	CABLES2
KIAA1467	1.78586		CCDC151	CTSO		CRTAM	CD44		MDM1	BCL2L11	CALM3
HMOX1	1.77552		CCL28	CTSS		CXCR4	CD47		ME1	BCOR	CAMK1D
ZNF366	1.75213		CCNB2	CXorf23		CXCR6	CD5L		MOSPD1	BEGAIN	CAMK2G
HES1	1.75033		CCNE1	CXorf38		CYP27A1	CD82		MPEG1	BICRA	CAMK2N2
CACUL1	1.74793		CCR2	CYSTM1		CYSLTR2	CDA		MRC2	BLOC1S4	CAMKK2
BTG2	1.74028		CD19	DCSTAMP		DAAM1	CDH10		MTMR12	BMPR1A	CAPN1
EVI2A	1.72774		CD38	DHX35		DACT1	CDK15		MXD4	BMPR1B	CAPZB
ADAM28	1.72676		CD70	DIRAS2		DAOA	CDYL2		MYBBP1A	BMT2	CARD10
DAPP1	1.72164		CDA	DISP1		DCAF5	CEACAM4		MYH11	BTBD3	CARM1
PPFIA4	1.71525		CDCA4	DNAJB5		DCN	CEACAM7		MYO16	C17orf97	CBX2
CTD-2370N5.3	1.70831		CDCA7L	DNASE1L2		DCT	CENPV		NAA20	C1orf35	CBX7
ANKRD40	1.70422		CDCA8	DUSP14		DENND1A	CEP44		NCEH1	C1orf56	CCDC85C
ATG14	1.70348		CDK2	DUSP7		DHRS7	CHIC2		NCK2	C21orf33	CCDC92
ACBD7	1.70257		CDKN2C	DUSP8		DIO2	CHRNA9		NDE1	C2orf42	CCNE2
COX7C	1.69899		CDKN2D	DYNLT3		DMAC1	CLCN1		NINJ2	C2orf50	CCSER2
MTMR9	1.69603		CDT1	DYSF		DNAJC3	CLDN10		NPIPA7	C3orf62	CD320
BNIP3L	1.69074		CENPA	EFNB1		DOCK4	CLEC16A		NPIPA8	C5orf42	CD55
RHOB	1.68788		CENPH	EGR2		DOCK9	CLEC2L		NR3C1	CACHD1	CD83
GBP2	1.68691		CENPL	EID1		DUSP4	CLINT1		OR1D5	CACNA1B	CD99L2
MYBL1	1.66736		CENPN	ELMO2		EDNRB	CMSS1		OR4E2	CACNA1E	CDC37
IQCG	1.66558		CENPO	ELOVL1		EEA1	CNTN1		OR5AN1	CACNG5	CDK19
EGR1	1.65179		CENPP	ENC1		EFR3A	CNTNAP2		OSBPL5	CAMSAP1	CDK2AP1
STS	1.64869		CENPT	EPB41L1		ELL2	COL12A1		OXGR1	CAMTA1	CDK9
PBXIP1	1.64319		CEP72	ETHE1		ENSA	COL15A1		PCCA	CAPRIN1	CDNF
ANXA2	1.63808		CHAF1A	ETV5		ENSG00000258989	COL4A1		PDE9A	CAPZA2	CDT1
COQ7	1.63652		CHTF18	EVI2A		EPHA7	COL6A1		PELI1	CARMIL1	CDYL2
ZFP37	1.63284		CKS1B	FA2H		EPHB3	CP		PFKFB3	CARS	CEP170B
TLR1	1.62442		CLEC3B	FAM20C		EPS15L1	CPED1		PGBD5	CASKIN1	CEP19
MYO1A	1.62277		CLTCL1	FAM214B		EQTN	CREB1		PHC2	CASZ1	CERS4
SNTB2	1.62175		CNTNAP3	FBXO32		ERLIN1	CSK		PIP4K2A	CBWD6	CHAMP1
TMBIM6	1.61947		COL8A2	FGR		ERRFI1	CSMD3		PIWIL4	CBX4	CHD2
TNFRSF10B	1.60454		CPM	FKBP15		ERV3-1	CTSB		PLAC1	CBX6	CHD4
PTPRO	1.60402		CPOX	FLT4		ETS1	CXCR6		PLCG2	CBX7	CHD6
MMP9	1.60345		CRABP1	FMNL1		EXOC4	CYP4F2		POU3F1	CBX8	CHIC2
SLAMF1	1.60322		CREB3L4	FMOD		F5	DAD1		PPP1R12B	CCDC28A	CHRNA7
FOS	1.60015		CRIP1	FYN		FABP7	DAOA		PRKCD	CCDC69	CHST10
GHRL	1.59747		CSPG5	FZD7		FAM136A	DBI		PRKCQ	CCDC88C	CHTF18
DDIT3	1.5966		CTDSPL	GABARAPL1		FAM170A	DCBLD2		PSTPIP1	CCL2	CIC
CD14	1.59636		CTPS2	GAL		FAM208A	DDI1		RAB3D	CCNI	CLK4
RNF149	1.57981		CXCR2	GALE		FAM49B	DDX20		RABL2A	CCSAP	CMIP
LIPN	1.57224		CXCR4	GBP2		FAM72B	DENND3		RAP1B	CD320	CMTM3
GPR65	1.56989		CYP2J2	GFOD1		FANCE	DLX2		RAP1GAP2	CD4	CNOT6L
ZMAT3	1.56918		DCAF12	GLIPR1		FASLG	DMXL1		RCVRN	CD47	COG1
HLX	1.56621		DCLRE1B	GLIPR2		FBXL22	DNAJB12		RIN2	CDC42	COMMD3
DUSP1	1.56251		DDB2	GNLY		FBXW2	DNAJC5B		RPL34	CDKN1A	COQ8B
CYP1A1	1.56185		DENND1A	GNPDA1		FCGR1A	DPF1		RPS24	CDKN1C	COX20
SPRY4	1.55186		DEPDC5	GNS		FCGR1B	DRAM1		RRAGC	CDS2	CREBBP
ANKIB1	1.53397		DEPTOR	GPC1		FFAR2	DTHD1		RXRA	CEBPB	CRIP2
NCEH1	1.53308		DERA	GPR3		FGF9	DUSP1		SARAF	CELF5	CRTC1
ID3	1.52879		DERL3	GSG1		FGGY	DUSP16		SATB1	CELSR1	CSNK1G2
ABCA1	1.52662		DNAJC9	GSN		FIG4	DYNC2H1		SDCCAG8	CERS4	CTBP1
MAGEF1	1.52394		DPYSL4	GSTO1		FIGN	DYNLRB2		SFMBT2	CFL1	CTSB
FUT11	1.5137		DROSHA	GYPC		FNBP1L	EBF1		SGK1	CHADL	CUTC
CCDC28A	1.5122		DSN1	HAS3		FNDC3A	EDNRB		SLC39A13	CHAMP1	CUX1
CLEC4E	1.48649		DUT	HBEGF		FOSL2	EED		SLC44A3	CHD9	DAP
PLK2	1.47288		DZANK1	HEBP1		FRMD3	EFCAB5		SPAG6	CHGB	DBN1
VIM	1.47131		ECH1	HIPK2		FRMD4A	EFEMP2		SPI1	CHRNB4	DBNDD1
ADAM9	1.46421		EFCAB4A	HM13		FYCO1	EFNB2		SPINK2	CHRNE	DCUN1D1
CMTM3	1.4573		EGLN1	HMGA1		G0S2	EGFL7		SPNS2	CHUK	DEK
IFT46	1.45567		EHBP1	HOMER1		GABRP	EIF4A3		SPTLC1	CIRBP	DENND4C
ACER2	1.45516		EME1	HRH1		GABRR2	EMX2		SRPK2	CISH	DENND6B
CCDC90B	1.45387		ENHO	IAH1		GAS7	ENSG00000283563		SUGP2	CLCC1	DHX15
TMOD1	1.44973		ENOSF1	IDS		GK2	ERG		SULT1A1	CLDN9	DISC1
TVP23B	1.44547		EPHX2	IER3		GNG2	ERN1		SULT1A2	CLIP4	DIXDC1
TLR6	1.43849		ERCC6L	IFI16		GOT2	ERRFI1		SUSD1	CLLU1	DNAJB6
FAM111B	1.43789		ETS2	IFI30		GPC5	ETS2		SV2B	CNTNAP1	DNAJC14
FLT1	1.43597		EVI5	IFNGR1		GPR183	ETV6		SYT2	CNTNAP3B	DNMT3B
PPP1R16B	1.43577		EXOSC8	IKBKE		GPR42	EXOC2		TARBP1	COBL	DOC2A
ANLN	1.43477		EZR	INPP5F		GPR6	EXOC6		TAT	COL4A1	DOCK3
SH3D21	1.43465		FAM118A	IQGAP2		GPR85	EYA3		TBC1D5	COPG2	DOCK6
KPNA5	1.42473		FAM124B	ITGAM		GRAMD1B	FAM124A		TDRD5	COX20	DOHH
MILR1	1.42281		FAM69B	ITGAX		GRM8	FAM170A		TES	CPAMD8	DTNB
C3	1.41034		FANCD2	ITGB1BP1		GRSF1	FAM46A		TEX51	CPN2	DVL1
PPP1R15A	1.39077		FANCI	ITGB2		H3F3C	FAM53B		TKT	CPNE2	DYRK1A
OSTM1	1.3885		FBLN1	ITGB5		HACD1	FAM98A		TNFRSF11B	CPNE7	DYRK2
ZCRB1	1.38725		FBXO4	ITM2B		HBEGF	FANCM		TNFSF10	CRAMP1	ECE1
RBM3	1.38311		FCGR2A	ITPRIP		HECW2	FAT2		TPT1	CROCC	ECHS1
ZFP36	1.38162		FEN1	JAG1		HENMT1	FBXO33		TSPAN16	CRTAM	EED
AMN1	1.38127		FGFR3	JUP		HGF	FBXW8		TSPAN3	CRTC3	EFHD2
PGM1	1.37899		FOXE1	KCNJ2		HMCN1	FCRL1		UBL3	CRYAA	EHMT1
PRSS57	1.37596		FPR2	KCNN4		HOOK1	FDFT1		UGCG	CRYL1	EHMT2
DDX3Y	1.37571		FZD2	KCTD2		HS3ST1	FFAR2		USP20	CTIF	EID1
ACSL4	1.37096		GAREML	KIAA0226		HS3ST2	FGF12		VPS33B	CTXN1	EIF4A3
GADD45G	1.36928		GAS8	KIAA0247		ID1	FGF2		WDR26	CXXC5	ELF4
BBIP1	1.36905		GEMIN2	KIAA1467		IDNK	FGGY		WDR4	CYB5R3	ELK4
PIM1	1.36811		GFI1	KIFC3		IL1R2	FILIP1L		WDR45B	D2HGDH	EML3
APPL2	1.36693		GGA2	KPNA4		IL1RL1	FLT1		WDR5	DACH1	EML4
GPR158	1.36499		GJC1	KRT75		IL1RL2	FOS		WNK1	DAOA	ENOX1
NDRG1	1.36457		GNA14	LASP1		IMMP2L	FOXF1		WNT5A	DAZAP1	ENSG00000241962
TMEM71	1.36415		GNG4	LAT2		INPP4A	FOXI1		XYLT1	DBN1	ENSG00000249141
ARHGAP18	1.36149		GPD1L	LGALS9		IRF2BP2	FOXO3		ZFHX3	DCAF1	ENSG00000268041
IFT80	1.35969		GPR124	LMNA		IRS2	FYCO1		ZFP36L2	DCLK1	ENSG00000268133
AC011530.4	1.35861		GPR18	LMO4		IVNS1ABP	FZD7		ZFYVE28	DDX23	ENSG00000268643
LCOR	1.35327		GPR63	LRRC8A		KCNH7	GABRG1		ZMIZ1	DHRS3	ENSG00000283239
CREBRF	1.3477		GPX7	MAF		KCNH8	GCDH		ZNF414	DHX15	EPHB4
LAMB3	1.34767		GSTM3	MAFF		KCNIP1	GDF6		ZNF638	DHX30	ERMAP
IL1B	1.34663		GTSF1	MALT1		KCNN2	GDNF		ZSCAN20	DIO3	ETNK2
TMEM2	1.34509		H1FX	MAPRE3		KCTD12	GLB1L3			DLGAP1	ETV4
TRAK2	1.3443		H2AFJ	MBP		KCTD6	GLI2			DLK1	EVL
CTSS	1.3405		H2AFZ	MCOLN1		KDM7A	GLI3			DNAJC5	EXOC6
DEPDC1	1.33734		HAL	METRNL		KLF2	GLUL			DNASE2	EXTL3
TNFSF14	1.33731		HAUS8	METTL7A		KLHL1	GNAI1			DNMT3A	EZH2
GPR137B	1.33446		HCK	MFI2		KLRC4-KLRK1	GOT2			DOCK1	F2R
SNAI1	1.33379		HDAC6	MFSD12		KLRK1	GPC5			DOCK5	FADS2
GNG2	1.32943		HENMT1	MGAT1		KNCN	GPC6			DOT1L	FAM124A
HSPA2	1.32934		HEYL	MMP19		KYNU	GPR37			DPEP1	FAM20B
SOCS1	1.32873		HIRIP3	MRPS6		LAMB3	HAND2			DPYD	FAM234B
ZNF254	1.32784		HIVEP2	MSRA		LCP1	HDDC2			DUS3L	FAM69A
TMTC3	1.32545		HK3	MXD1		LILRB3	HEG1			DUSP14	FASN
PPCS	1.30737		HNRNPA1	MYO9B		LMO2	HEY2			DUSP16	FBXL22
PLXNC1	1.30734		HOXA10	MYOZ1		LPIN1	HGF			DUX4	FBXO11
EMP1	1.30355		HPS4	NAB2		LPP	HHEX			EBF4	FBXO21
MYEF2	1.30232		HSD11B1	NCOA3		LRCH1	HIPK2			EDNRB	FBXO42
ADIPOR1	1.302		HSPB11	NCS1		LRGUK	HOPX			EEF1A2	FCHSD2
CREBL2	1.29803		HYAL3	NDST1		LRMDA	HPS3			EFCAB2	FGF7
BTD	1.29634		HYI	NFKBIB		LRRC3	HUS1B			EHD2	FGFRL1
HEXIM1	1.29477		HYLS1	NLRP12		LRRC8C	IBTK			EHMT1	FHL1
PHLDA1	1.2865		IDH1	NPC2		LRRC8D	ICAM2			EIF4G3	FIZ1
SPTLC1	1.28354		IFT88	NPTXR		LYN	ID2			EIF4H	FNBP1
HBEGF	1.28175		IGF1R	NQO1		LYZ	IFI16			ELMSAN1	FOSL2
CD55	1.27596		IGSF3	NR3C1		MAGEF1	IFT57			EMD	FOXC1
CDC25C	1.27453		IL23A	NRP1		MANBAL	IGF2R			EML1	FOXN3
ARRDC3	1.27452		IMPA2	NRROS		MAP1LC3A	IL10			ENSG00000260234	FOXO3
CFP	1.26762		IMPDH2	OSBPL11		MAP3K9	IL16			ENSG00000277669	FSTL3
LAPTM4A	1.26504		ING5	OSBPL8		MAP4K4	IL1R2			EPHB2	FZD7
TMEM92	1.26324		INPP5A	P2RX4		MAP7	IL31			EVL	G3BP1
GBP3	1.26311		IRF8	PALLD		MBD2	INHBA			EXOC3	GAMT
CPEB4	1.26164		IRX5	PARP12		MBNL1	INHBB			EXOSC2	GAP43
DMWD	1.26142		ITGA2B	PARP9		MCL1	INPP5A			F2RL3	GAS8
GAS2L3	1.26124		ITGB3BP	PCDH7		MDFIC	INPP5F			F8	GATAD2A
SOCS3	1.25829		ITPR3	PCSK6		MED25	IRF2BP2			FAAP20	GBGT1
WBP4	1.25812		JADE2	PDGFC		MEDAG	IRF8			FAM117B	GEMIN4
OSBPL11	1.25536		KCNS1	PDLIM7		MEF2C	IRS2			FAM163A	GGT7
CDKN3	1.2548		KIAA1161	PDXK		MEGF9	ISL1			FAM207A	GINM1
UEVLD	1.25381		KIAA1328	PEA15		MEPE	ITGA6			FAM20C	GLUD1
LRRC25	1.25147		KIF17	PFDN4		METTL9	ITPR1			FAM49B	GMEB2
TM9SF2	1.24835		KIF20A	PHLDA1		MINPP1	JCAD			FAM69B	GNA11
FAM111A	1.24808		KIF24	PI4K2A		MKNK1	JPH2			FAM71A	GNA13
CCNYL1	1.24261		KIF2C	PIM1		MTBP	JUN			FAXDC2	GNAQ
USP3	1.24196		KIF4A	PIM3		MTFR2	KCND3			FBRSL1	GNAS
MRVI1	1.23955		KIRREL2	PITPNC1		MYC	KCNRG			FBXL4	GNB1
REEP3	1.2389		KLC1	PKM		MYCBP2	KCNS3			FCGR1B	GOLGA1
IL6ST	1.23725		KLF11	PLA2G15		MYH9	KDM8			FKBP5	GPR161
FNDC3A	1.23551		KLK1	PLA2G4C		MYO16	KHDRBS1			FLOT2	GPRIN1
NFKBID	1.22783		LACE1	PLAUR		MYO1B	KHDRBS3			FOCAD	GPSM1
TMEM237	1.22555		LAMP5	PLEKHA2		MYOM2	KL			FOSB	GRHL1
MAFB	1.2235		LCLAT1	PLEKHO1		NAA20	KLF12			FOXB1	GSE1
SH3BP5	1.22043		LDHD	PLXDC2		NABP1	KLF4			FOXD4L1	H3F3A
MPPE1	1.2188		LGALS12	PLXNA1		NBPF11	KLF7			FOXL2	HBEGF
RAB11FIP1	1.21788		LIN7A	PMFBP1		NBPF6	KLHL25			FOXP1	HECTD2
SUMF1	1.2157		LMBR1	PPARD		NDRG1	KRTDAP			FRG2	HIC2
SEMA4C	1.2132		LMTK3	PPARG		NELL1	LAPTM5			FSCN3	HIPK2
MOSPD1	1.21255		LRP5	PPARGC1A		NPIPB3	LCP2			FTCDNL1	HIVEP1
MFSD8	1.21018		LRR1	PPP1R11		NPIPB5	LHPP			FUNDC2	HM13
MORN2	1.20735		LSM5	PPP1R15A		NR3C1	LMAN1L			FXN	HMGCR
DYNLT1	1.20594		LST1	PRDM1		NRIP1	LNX1			FZD3	HMGN1
MEFV	1.20514		MAGEB2	PROC		NUB1	LPAR1			GADL1	HNRNPL
SLC2A13	1.20343		MAP4K1	PSAP		NUDT4	LPCAT1			GALM	HP1BP3
GPSM2	1.20182		MARCHF2	PTGDS		OLA1	LPIN1			GALNT9	HPGD
ZNF138	1.19713		MCM3	PTGS1		OR4B1	LPP			GAS6	HRAS
FPR2	1.19565		MCM7	PTPRG		OR56A1	LRRK2			GAS7	HSD11B2
CASP7	1.19114		MED30	RAB13		OR56A4	MAFF			GATA1	HSPA1B
SENP2	1.18971		MEIOB	RABGAP1L		ORM2	MAGI2			GATA2	HSPG2
CD83	1.17925		METTL21A	RAET1L		OSM	MAP3K5			GCLM	ICA1L
TNRC6A	1.17051		MIS18A	RAP1A		PAPLN	MAP3K7CL			GDF11	IGSF8
TNFSF9	1.16441		MKI67	RAPGEF1		PAPSS2	MAP4K4			GJB6	IKZF2
TNFAIP6	1.16406		MMAB	RASA1		PCNX1	MAP7			GK5	IL10RA
F11R	1.16031		MMP25	RCVRN		PCOLCE2	MAP7D1			GLIS2	ILF3
CKAP2L	1.1603		MOCOS	RENBP		PCSK1	MAPK10			GLRX5	ING5
HERPUD1	1.16026		MORC4	REP15		PCSK5	MAPKAPK2			GMFG	INHBC
DNAL1	1.15998		MRPL16	RFX2		PDE11A	MARCO			GNB5	INSIG1
KLHL28	1.15552		MSH5	RGS16		PDE4D	MARF1			GOLM1	INSR
KAT2B	1.15409		MSRB2	RHOQ		PDE7B	MATN1			GPCPD1	INTS13
RHEBL1	1.1532		MT3	RIN2		PDHB	MB21D2			GPD2	INTS6
UGP2	1.15172		MTA3	RPS6KL1		PEBP4	MBD3L5			GPR183	IRF2BP2
TES	1.14845		MTL5	RPTOR		PFDN1	MBNL1			GPR20	IRS1
STX6	1.14761		MXD3	S100A6		PGGT1B	MCHR2			GPR68	IRX5
CBX1	1.14753		MXI1	SDC2		PHACTR1	MCMBP			GPSM2	ITGB1
ERLIN2	1.14611		MYADM	SDC4		PHYHIPL	MEF2C			GPX3	JADE1
SIGLEC7	1.1461		MYLIP	SEL1L		PIGU	MICAL2			GRAMD4	JARID2
BRWD3	1.14278		MYO18A	SEMA4F		PKIB	MICALCL			GRB10	JAZF1
TNFRSF11B	1.14158		NAAA	SERTAD2		PLB1	MICU1			GRB2	JUN
EPAS1	1.14059		NAPSA	SGPP1		PLCB1	MIER2			GRHL3	JUND
HBP1	1.13829		NAT6	SH3BGRL3		PLCB4	MIS18BP1			GRIN2D	KAT6B
AMICA1	1.1377		NCALD	SH3GLB1		PLEK	MLLT1			GRK1	KBTBD11
RRAGD	1.13743		NCAPD3	SH3PXD2A		PLEKHG3	MLXIP			GRWD1	KCNJ2
CFL2	1.13087		NDC1	SH3RF1		POLG	MPRIP			GSTP1	KCTD15
ID1	1.13062		NIPAL3	SHB		POLI	MRPL36			GTF2I	KDM2A
TESK2	1.13026		NKX3-2	SIPA1L2		POU4F1	MRPS33			GTF2IRD2B	KIAA0319
PTTG2	1.13014		NME4	SLAMF7		PPARD	MSMB			H1FNT	KIF17
FAM3C	1.12752		NMT2	SLC25A20		PPIAL4C	MTFR2			H2BFS	KIF1C
FBXO48	1.12566		NOD1	SLC31A2		PPIAL4G	MTRNR2L6			H3F3A	KIFC3
MBD2	1.1233		NOD2	SLC36A1		PPM1A	MUS81			HACD4	KLF10
SERPINA1	1.12252		NOLC1	SLC38A7		PPP1R36	MUSK			HADHA	KLF16
HVCN1	1.12168		NSMCE4A	SLC45A3		PRKCH	MXI1			HADHB	KLHL23
CLCN3	1.12041		NTNG2	SLC6A6		PRR16	MYO16			HAS2	KLHL25
MAP2K6	1.1198		NUDT6	SLC7A7		PSAT1	MYT1L			HELB	KMT2A
FCGR2B	1.11963		NUDT8	SOX4		PSEN1	NEGR1			HEMK1	LAMA3
PTPRN2	1.11586		NUP210	SPIRE1		PSIP1	NFAM1			HES1	LAMP1
HIVEP2	1.11561		NUP37	SPOCD1		PTOV1	NKX6-2			HIP1	LAP3
SNX13	1.11491		NUP43	SPRED2		PTPRJ	NOG			HIVEP2	LEPROTL1
CLN5	1.11469		OCRL	SPSB1		QSOX1	NOTCH1			HK3	LETM1
GALNT3	1.11358		ODF2	SSBP3		RAB3C	NRF1			HMGA1	LFNG
PSRC1	1.11081		OIP5	STK10		RAP2B	NSRP1			HMGB1	LGALSL
GCC2	1.10926		OLIG1	SYNJ1		RASSF9	NTNG1			HMOX1	LHX4
FAM168A	1.10903		OXCT2	SYNJ2		RBPJ	NXNL2			HNRNPLL	LRFN3
FGFR1OP	1.10886		P2RY2	TAB1		RCVRN	OR10H1			HNRNPU	LRFN4
SGPL1	1.10607		PACSIN3	TBC1D2		RERE	OR4E2			HOOK2	LRIG1
IER5L	1.10597		PAQR4	TBL2		RFK	OTUD5			HTT	LSM14B
H2AFX	1.10543		PAQR8	TCF4		RGS2	P2RY1			HUNK	LYPLA1
TMEM30A	1.10357		PARP2	TESK2		RHCG	PAN3			HVCN1	LYPLAL1
RACGAP1	1.10199		PASK	TEX2		RHEB	PCBP3			ICAM3	MAGI3
NCF1	1.10096		PATZ1	TGM2		RHOBTB2	PCOTH			ICOSLG	MAML3
IL10RA	1.10068		PAXIP1	THBS2		RILPL1	PDE7A			ID2	MAP2K7
STX12	1.10062		PCNA	THTPA		RIN2	PDE7B			IDH2	MAP3K10
GFPT1	1.09624		PDLIM1	TIMP1		RIPOR2	PDP1			IER5	MAPK12
ATF3	1.0953		PDZD7	TLR1		RPLP1	PDS5B			IFI16	MAPK8
B9D2	1.09344		PEX11A	TLR6		RPS20	PDZD8			IFIT5	MARK2
FTH1	1.09272		PGM1	TMEM110		RPS9	PHLPP1			IFNLR1	MARK4
MARCHF8	1.09218		PHF12	TMEM158		RUFY3	PICALM			IFT140	MATR3
RP11-322E11.6	1.08957		PHKA2	TNFAIP8L3		S100A12	PIGC			IFT81	MAZ
BMX	1.08668		PHLPP1	TNFRSF21		S100A8	PIGL			IGF1R	MBD3
GABPB2	1.0846		PHYH	TNFSF4		SAE1	PIM2			IKZF4	MED26
FAM64A	1.08364		PIWIL4	TNNI2		SAMSN1	PINK1			IL27RA	MEF2C
TREML2	1.08268		PKP4	TNS1		SARAF	PLA2G6			INO80D	MEIS2
FAM76A	1.08264		PLAGL2	TPD52L2		SATB1	PLD6			INTS10	MEMO1
SRP14	1.08075		PLEKHG3	TPSAB1		SC5D	PLN			INTS6	METAP1D
CEACAM21	1.07841		PLEKHH3	TPST2		SCEL	PLPP2			IPP	METTL9
ZNF610	1.07493		POLE2	TRA		SEL1L	POT1			IRAK3	MEX3B
DHRS9	1.07256		PPA2	TREM2		SEL1L3	POU4F1			IRF2BP2	MFSD9
ENO2	1.07145		PPIH	TREML1		SELP	PRKCQ			IRS2	MGLL
GNG10	1.07126		PPP1R27	TRIB1		SESN1	PROM1			ITGB6	MIER1
KDM3A	1.06909		PPP2R3B	TRIM13		SHISA2	PRR16			ITGB7	MKNK2
TFAP2E	1.06814		PRDM8	TRIM8		SIGLEC5	PRSS58			JMJD8	MLLT10
DNAH1	1.06761		PREX1	TRIM9		SIGLECL1	PSAPL1			JUNB	MPRIP
MYO1E	1.06493		PRICKLE1	TUBB2A		SLAMF1	PTAFR			KANK2	MPST
LSMEM1	1.06314		PRIM2	TUBGCP2		SLC15A1	PTGDR			KANSL1	MRFAP1
GATA6	1.06166		PRKAG2	TWF2		SLC34A2	PTPN22			KATNAL1	MRGBP
GCNT2	1.05972		PRKCQ	UBALD2		SLC37A3	PXDN			KBTBD11	MRPL14
EIF4E2	1.05921		PRRX2	UBR4		SLC45A1	QKI			KCNF1	MRPS6
SYAP1	1.0558		PRSS16	ULBP2		SLC6A5	RAB11FIP1			KCNIP2	MSI2
DYNC1I1	1.05547		PRSS57	USF2		SLC7A1	RAB4A			KCNN1	MSL1
ARL5B	1.05465		PRTN3	UST		SLC9A8	RAPH1			KCNU1	MSL3
ATP13A3	1.05429		PSTPIP2	VAC14		SLITRK5	RASGRP3			KDELR2	MTCH2
VLDLR	1.05223		PTPRF	VASP		SMIM20	RBM26			KDM2B	MX1
KLF6	1.0488		PXMP2	VOPP1		SNTB1	RBMS3			KDM8	MYB
ATP6V0E1	1.04867		RAB33A	WSB2		SORL1	RDH14			KHDRBS3	MYCL
WRB	1.04768		RAD1	XPNPEP2		SOX4	RGCC			KHSRP	MYL9
CARHSP1	1.04593		RAD51C	ZBTB46		SOX5	RHOH			KIAA0232	MYO1C
CGRRF1	1.04265		RAD54L	ZCCHC24		SP3	RNASEH2B			KIAA0368	MYO9A
FOXD4	1.04163		RANBP1	ZCCHC6		SPATA13	RNF19B			KIAA1147	NAB1
LY6G5B	1.04117		RARRES3	ZFP36L1		SPATA8	RNF219			KIF5C	NCKIPSD
LENG1	1.03751		RASSF2	ZMIZ1		SPERT	ROBO1			KIRREL1	NCOA2
ZCCHC24	1.03597		RBBP7	ZNF425		SPP1	RPL15			KISS1R	NCOR2
PANX1	1.03497		RCC1	ZNF706		SPRY1	RPS6KA4			KLC3	NEK6
UPP1	1.03404		RCCD1			SRC	RRAGD			KLF10	NELFCD
KIF5B	1.03351		RCOR2			SRI	RSBN1			KLF17	NF2
TMEM234	1.03077		RECQL4			ST3GAL1	RXFP2			KLHDC10	NFATC1
SECISBP2L	1.02652		RFC3			ST8SIA6	RXRA			KRTAP5-5	NFIC
DNAJC25-GNG10	1.02568		RFC4			STEAP4	SATB1			KRTAP5-6	NFIX
RABEP1	1.02444		RFC5			STK17B	SDHAF3			L3MBTL2	NFKB1
MXD1	1.02432		RFFL			STK24	SEPTIN2			LAG3	NME4
ATP6V0A1	1.02216		RGMA			STXBP5	SFMBT2			LARP1	NR1D2
CHI3L1	1.02202		RIMKLA			SUCNR1	SHROOM3			LDB3	NR2F6
GCH1	1.02096		RMI2			TANK	SIGLEC7			LGALSL	NR4A1
UHMK1	1.02072		RNF157			TBC1D7	SIGLEC9			LGMN	NR4A3
PTP4A3	1.01876		RNLS			TBL2	SIM1			LLGL1	NSD1
CHM	1.01681		RPA1			TEK	SIPA1L3			LMNB1	NT5DC2
SYTL3	1.01385		RPA3			TFEC	SIX3			LPIN1	NUDT3
RETN	1.01346		RUSC1			TGFA	SLC12A8			LPL	NUP210
IPMK	1.01221		S100PBP			THBS2	SLC1A2			LRFN1	ODC1
ATXN1	1.01193		SAAL1			THSD7B	SLC22A11			LRRC37A	OGDHL
SCPEP1	1.01152		SAC3D1			TLDC1	SLC35F1			LSM11	OTUD1
SLC38A9	1.01132		SAPCD2			TLE3	SLC36A1			LTBP4	OXSM
ARHGAP42	1.011		SARM1			TM9SF2	SLC45A1			LY75	P4HB
ULBP3	1.011		SCAMP5			TMED2	SLC45A4			LYL1	PACS1
C14orf28	1.00925		SCMH1			TMEM132E	SLCO3A1			LYPD6B	PACS2
LFNG	1.00675		SEMA4A			TMEM63B	SLITRK5			MAB21L1	PACSIN3
LY86	1.00618		SEMA6D			TNFRSF10B	SOCS1			MAGEF1	PAK1
IL18RAP	1.00409		SESN3			TNFRSF10C	SOCS3			MAN2B2	PALD1
TIMP2	1.00256		SFI1			TNFRSF10D	SPHAR			MAP10	PALM
LMO7	1.00155		SFMBT1			TNFRSF11A	SPRY2			MAP3K2	PALM3
EVI2B	1.00111		SFRP1			TNFSF18	SRSF5			MAP3K21	PAOX
ZNF107	0.999193		SFTPD			TOMM20	ST3GAL1			MAP3K4	PARD6B
TMEM55A	0.998593		SIGIRR			TPRG1	ST3GAL6			MAP4	PARP8
ECT2	0.998516		SIGLEC12			TRIB2	STAMBPL1			MAP4K2	PATZ1
IGF2R	0.996673		SIRPB1			TRIM36	STMND1			MAPK6	PCBP1
MKRN1	0.996365		SKA1			TRPC1	STRIP2			MAPKAPK2	PCBP4
TTC26	0.996235		SKA3			TRPM2	STX1A			MARCHF10	PCED1A
NDFIP2	0.996181		SKIDA1			TTC30A	SUCO			MARCHF7	PCIF1
PGM2L1	0.995134		SLAIN1			TTLL4	SUMF1			MAST2	PDIK1L
KIN	0.994655		SLBP			TXLNB	SUSD6			MATN1	PER3
HIST1H3J	0.994169		SLC25A35			TXN2	SV2B			MAX	PFN1
IER2	0.994043		SLC25A37			UBAC2	SVIL			MCF2L	PGGHG
MPZL3	0.993663		SLC27A2			UBASH3B	SYCE2			MDFIC	PHC1
GPR132	0.991203		SLC2A5			UBE2J1	SYK			MEIS1	PHC2
C12orf4	0.991168		SLC2A9			UBL3	TAB2			MEIS3	PHF1
YPEL3	0.989063		SLC51A			UGGT2	TAC1			METRNL	PHF10
ACVR1	0.988632		SLC7A2			USP3	TAPT1			MEX3D	PHF21A
PLA2G12A	0.988483		SMARCC2			USP6NL	TBC1D21			MFSD1	PIGF
DOLK	0.986391		SNX5			VEGFA	TBC1D5			MGEA5	PIK3AP1
LZIC	0.985752		SORD			VPS13B	TCF12			MGLL	PKN1
APBB2	0.98497		SOX18			WDR27	TCF20			MICU2	PLXNA3
DZIP3	0.984861		SPAG4			WISP1	TCP11			MIDN	PNMA2
LGALS8	0.98321		SPAG5			XIRP2	TESC			MIER2	PODXL2
FCGR1B	0.982955		SPATA33			ZBTB18	TGFBR1			MINK1	POLA2
TMEM154	0.981797		SPIB			ZCCHC2	THRAP3			MKNK2	POLR2L
NPL	0.979926		SPIN4			ZFAT	TLE3			MOB3A	POM121
FRRS1	0.978543		SREBF1			ZNF107	TLNRD1			MTA3	PPARA
DNAJC24	0.978506		SRGN			ZNF117	TMEM131			MUS81	PPDPF
S100A9	0.978182		ST7			ZNF138	TMEM132C			MVK	PPP1R13B
OAZ2	0.977027		STMN1			ZNF175	TMEM235			MXI1	PPP2R5A
CALD1	0.976681		STPG1			ZNF217	TMEM37			MYB	PPP3CA
ZNF367	0.97582		STXBP6				TMEM39B			MYBL2	PPP4R1
AUH	0.975436		SYNGR1				TMEM67			MYH9	PPP4R4
CACNA2D4	0.973769		TACC3				TNFAIP8			MYO5C	PPP6R2
SLC16A6	0.973444		TADA2A				TNFRSF19			MYOM2	PQLC3
CHST2	0.972736		TCEAL3				TNFRSF1B			MYOZ3	PREP
MANEA	0.970413		TCFL5				TNFRSF8			MYT1	PRKCE
ZNF117	0.969624		TET1				TOMM20			NAA16	PRMT1
AKAP10	0.968097		TFAP2E				TOX			NAA35	PRR12
CACFD1	0.965356		TFDP1				TOX2			NACC2	PRR5
MAP2K1	0.964217		TFIP11				TPK1			NBEAL2	PRR5-ARHGAP8
PTTG1	0.963657		TGM4				TRIB2			NBPF1	PTAR1
EML4	0.960798		TGM5				TRIM15			NCF1	PTPRA
PEX11B	0.960485		THBS4				TRIM26			NCOA6	PUSL1
GNS	0.960138		TIFA				TSPAN18			NCOR2	PWWP2B
KIAA0513	0.960024		TIMELESS				UACA			NDST1	PXN
GPAM	0.958365		TIPIN				UBE2E1			NDUFA4L2	QRFP
E2F7	0.957728		TLCD1				UBE2J1			NDUFS1	RAB11FIP3
ERBB2IP	0.957398		TLE1				UST			NECAP2	RAB20
VAMP3	0.957361		TMEM106C				VAPA			NENF	RAB33A
MYO5A	0.957047		TMEM116				VAV3			NES	RAB3A
DOCK4	0.956434		TMEM18				VPS37C			NEURL1	RAB6A
IFNGR2	0.955138		TMEM9				VWA8			NFAM1	RAC3
ZNF763	0.954348		TNFSF13B				WASHC3			NFIC	RALGDS
DYNLT3	0.954319		TOP1MT				WDR5			NFIX	RAN
NUDT15	0.95334		TPX2				WDR61			NHSL1	RANBP6
NPEPPS	0.952495		TRIM25				WDR70			NINJ2	RASA4
SAMD8	0.951995		TRIM45				WNT16			NIPBL	RASA4B
UBALD2	0.950745		TRIP13				YWHAQ			NKAIN1	RASGRP2
ST3GAL2	0.949373		TTF2				YWHAZ			NKD2	RASSF1
ERGIC2	0.949049		TUFT1				ZAP70			NKX3-1	RBFOX2
ATP6V1C1	0.948194		TWIST1				ZFAT			NOL4L	RBM38
ENPP4	0.94776		TYMS				ZNF280D			NOTCH1	RCAN3
SGK3	0.942644		UBE2T				ZNF608			NOTUM	RCC2
IRAK2	0.938687		UHRF1				ZNF648			NPBWR2	RCOR1
PAIP2B	0.937214		UNG				ZNF703			NPS	RCOR2
TWF1	0.937211		WBSCR27				ZNF706			NPTX2	REST
KIAA1009	0.936944		WDFY2				ZRANB2			NR4A2	RETREG1
FAM174A	0.935766		WDR54							NRG1	REV1
NKG7	0.934292		WDR76							NRTN	RFWD2
METTL9	0.934025		WDR91							NSUN5	RFX1
PTCH2	0.931795		WHSC1							NTMT1	RHNO1
GLCE	0.931393		WLS							NTNG2	RHOA
SERINC1	0.930972		XRCC3							NTPCR	RNFT1
RNASEL	0.930214		XRCC6BP1							NUCKS1	ROCK1
SLC20A1	0.929636		ZBTB5							NUMBL	ROCK2
DCTN3	0.929441		ZC3H12B							NUP58	RPL14
CLOCK	0.929008		ZCCHC17							NXPH2	RPRD2
DAAM1	0.928822		ZDHHC11							OGFR	RPS6KA5
FCGR1A	0.928475		ZDHHC19							ONECUT3	RRAGD
RC3H2	0.928392		ZNF181							OR10AD1	RRM2
TMEM81	0.927746		ZNF239							OR1F1	RTP5
ALPK1	0.927426		ZNF266							OR2K2	RUNX3
CXorf23	0.9243		ZNF274							OR4F17	RXRA
RNASE6	0.922731		ZNF280D							OR4F21	S100P
KLHL2	0.921675		ZNF337							OSBPL5	SAFB
KNSTRN	0.921616		ZNF395							P2RX3	SAMD1
COQ10B	0.921144		ZNF442							PALM3	SAP130
LMTK2	0.921106		ZNF473							PAM16	SAP30
NKAP	0.919608		ZNF519							PANX2	SCAMP4
GNPTAB	0.919224		ZNF530							PAPD5	SCN8A
B4GALT1	0.917396		ZNF544							PARD6G	SEC14L1
FMNL2	0.917235		ZNF823							PBX2	SEPTIN3
SCYL3	0.916953		ZNF93							PCBP1	SEPTIN5
JUNB	0.914328		ZSCAN31							PCGF5	SEPTIN6
NSMCE2	0.914117		ZWINT							PCMTD2	SEPTIN9
PSEN1	0.913605									PDE4B	SERF1A
YIPF6	0.913374									PDLIM5	SERTAD2
TGFBR1	0.91148									PDS5B	SETD1A
SUDS3	0.910914									PDXK	SF1
ZNF678	0.910857									PELI1	SFR1
AHR	0.910551									PELI3	SFXN1
WDR47	0.909629									PEX14	SH2D6
EFR3A	0.908969									PHIP	SH3GL1
CASP8	0.908406									PHOSPHO1	SHKBP1
SH2D3C	0.90829									PHYKPL	SIAH1
GPD2	0.908176									PIK3CB	SIAH2
TMEM184C	0.907914									PIP4K2B	SIPA1L3
SEMA4D	0.907793									PKMYT1	SIRPA
MED29	0.907609									PLA2G2C	SKIL
METTL4	0.90749									PLA2R1	SLC17A5
RXFP1	0.904039									PLEC	SLC25A10
FRYL	0.903784									PLEKHF2	SLC25A11
CCRL2	0.903229									PLEKHG7	SLC39A13
KDELR2	0.902648									PLEKHH3	SLK
CSF2RA	0.902422									PLEKHO2	SLX4
CLIC4	0.902245									PLPP2	SMAD2
ANKRD26	0.901261									PLPP7	SMAP2
SIGLEC11	0.900001									PLPPR2	SMARCA4
PIK3IP1	0.899059									PLPPR3	SMARCD3
TNF	0.898048									PMFBP1	SNX12
NUPL1	0.896307									POLR3K	SOCS3
SCML1	0.895569									POMC	SOD2
KRT81	0.893989									POU2F1	SOX12
TBCEL	0.893897									POU4F1	SOX4
UBE4A	0.893476									PPARA	SP1
PLP2	0.892745									PPIAL4A	SPART
TRMT10A	0.892572									PPIF	SPCS3
NLRP1	0.89221									PPP2R2C	SPDYE16
ZNF528	0.891489									PPP2R2D	SPEN
GAS8	0.888861									PPP6R3	SPSB1
PNPLA8	0.888858									PRDM12	SREBF1
FAM177A1	0.888619									PRDM15	SRRM2
EEA1	0.888544									PRDM7	SRSF1
ZNF641	0.887328									PRKCA	SSBP3
S100A13	0.886961									PRKCZ	SSH1
ARL6IP1	0.885933									PROKR2	ST8SIA1
ANO6	0.885546									PRPSAP2	STAT5A
NEK2	0.882759									PRR7	STK24
MGAT4B	0.882695									PRRC2B	STK3
CD68	0.88216									PRSS36	STK32C
GPR18	0.881205									PRSS8	STMN1
BRMS1L	0.878846									PSAPL1	STRN4
CSRNP2	0.878628									PSD2	STYK1
RNF130	0.877919									PSMB2	SUMO3
FAM63B	0.876979									PTBP1	SUSD4
FZD7	0.874796									PTBP2	SYNCRIP
B3GNT8	0.873832									PTCD2	TACC1
C19orf38	0.873009									PTCH1	TAF5L
IMPA1	0.871324									PTK7	TBC1D16
TMEM194B	0.870924									PTOV1	TBC1D3
AP4E1	0.870371									PTP4A3	TBCD
THAP6	0.870031									PTPA	TBL1XR1
CLEC9A	0.870009									PTPRU	TBL2
RAP2C	0.869805									PTRH2	TDG
ZNF709	0.868197									PTX3	TESK1
HCFC2	0.867011									PUM1	TEX264
NRBP1	0.865981									PYHIN1	TFDP1
ATP6V1E1	0.865849									QPRT	TGFB1I1
RRM2B	0.865143									QSOX2	TLK1
KDSR	0.86427									R3HDM4	TLK2
RDH5	0.864071									RAB44	TMCC1
APOL1	0.863942									RABL2A	TMEM106C
KRT86	0.862642									RAI1	TMEM170B
IPCEF1	0.860004									RARG	TMEM185B
LIG4	0.859842									RASA3	TMEM250
CEP70	0.859479									RASAL3	TMEM266
B3GAT3	0.859043									RAVER2	TMEM8A
ZNF493	0.858719									RBL2	TMOD1
DNAJC25	0.857987									RBM22	TMTC4
ATP7A	0.857927									RBMS1	TNK2
TGFBR3	0.857868									RCC1	TOX2
ATL3	0.85619									RCVRN	TP53BP2
PRC1	0.854896									RERE	TPP2
RABL6	0.854525									RGCC	TRAF2
CEP120	0.853491									RGS12	TRAF3
EIF4G3	0.853242									RGS19	TRIB2
NFKBIZ	0.852327									RILPL1	TRIM33
CENPF	0.851306									RIMKLB	TRMT61A
TBC1D8B	0.850559									RIN3	TRPM1
WSB1	0.849931									RIPK4	TSHZ3
IER5	0.849073									RIPOR1	TSPAN5
CCND3	0.848239									RIPOR2	TSPAN9
ERO1LB	0.847685									RND1	TXN
SHCBP1	0.847339									RNF144A	UBE2I
GTF2E2	0.846039									RNF19A	UBE2Q1
ZC2HC1A	0.845977									RNF223	UBE3C
JAZF1	0.845941									RNF34	UBTF
HSPA1B	0.845581									RNF6	UGCG
CSRNP1	0.84508									RPH3AL	UHRF1
AQR	0.844974									RPL10	UQCR11
RP11-27I1.4	0.844963									RPS14	USF2
ARL4D	0.844304									RREB1	USF3
AGPAT6	0.844246									RSL1D1	USP10
CTAGE5	0.843317									RTL1	USP3
ZNF709	0.843239									RXRA	USP32
METTL23	0.840022									SASH1	USP34
ANKRD44	0.839678									SATB2	USP4
DUSP5	0.839394									SCAF4	VAPB
ZC3H12A	0.838458									SCAMP5	VAV2
CEP164	0.838443									SCAPER	VEGFA
PTPRE	0.837639									SCARB1	VOPP1
HMMR	0.836588									SCGB1C2	WAC
PCED1B	0.836098									SCHIP1	WDR45B
DNAJB9	0.835012									SELENON	WNT10B
ATG4A	0.831618									SELENOO	XYLT2
ARL13B	0.831237									SERF1A	YBX1
DPY19L3	0.828571									SERPINB1	YEATS2
RAB18	0.827597									SERPINB9	YPEL1
SLC35A5	0.827069									SERPINE3	ZBTB1
NUF2	0.82538									SETX	ZBTB12
CDCA8	0.823315									SGIP1	ZBTB14
SUN2	0.82049									SH3PXD2A	ZBTB18
ZNF76	0.819006									SHISA2	ZBTB42
TXNDC12	0.818737									SIAH2	ZBTB7A
TESPA1	0.818448									SIK1	ZDHHC9
ACAD8	0.818046									SIN3A	ZFAND3
RPS6KA5	0.817664									SLC22A31	ZFAND6
CFD	0.817534									SLC25A19	ZFP1
RLF	0.815451									SLC25A33	ZFP91
TAF12	0.81537									SLC25A37	ZNF197
LINC00085	0.815212									SLC26A10	ZNF213
ZNF160	0.814685									SLC2A4RG	ZNF219
ATP6V1B2	0.814651									SLC38A10	ZNF236
SWT1	0.814251									SLC45A1	ZNF382
CALU	0.813511									SLC6A6	ZNF512B
CDC37L1	0.81089									SLC6A9	ZNF516
ZNF836	0.810195									SLC7A1	ZNF592
PCGF3	0.810087									SLC8A1	ZNF641
KRBA2	0.809877									SLC8A2	ZNF652
IPPK	0.80959									SLITRK5	ZNF746
ICAM2	0.809371									SMARCB1	ZNF800
YOD1	0.809138									SMN2	ZNF84
CD53	0.808207									SMNDC1	ZYG11B
FAM149B1	0.808082									SMURF1	ZZZ3
NKX3-1	0.807756									SNAI1
TBC1D8	0.80733									SNTB1
BNIP2	0.807143									SOX13
CIR1	0.806456									SPACA6
FBXO25	0.805665									SPAG9
MGEA5	0.805466									SPDYE5
SECISBP2	0.805321									SPIN1
ZNF20	0.805127									SPOPL
CAB39L	0.804579									SPRED2
CHPF2	0.804225									SPSB1
ADAMTS5	0.802671									SRCIN1
ZNF429	0.802317									SREBF1
TPCN1	0.801355									SRF
CASP4	0.800591									SRI
KLHL15	0.800536									SRPK2
CRTC2	0.795897									SRSF6
IL17RA	0.795341									SSBP4
PDAP1	0.795219									SSR1
LYN	0.794898									SSRP1
PIK3CA	0.794822									ST6GALNAC6
CYTH4	0.794302									STAU2
CRIPT	0.793575									STEAP4
FBXO8	0.793202									SUV39H1
ZNF251	0.792784									SYNE3
WBP2	0.791461									SYNGAP1
ELMOD2	0.790006									TANC2
FUNDC2	0.789989									TARBP1
CENPQ	0.789195									TBL1XR1
ZNF549	0.789183									TCF20
NPTN	0.788864									TCF3
MEF2B	0.787375									TDRD5
KIAA1432	0.786905									TEAD3
LGALS1	0.786801									TET3
P4HA1	0.786492									TFAP2E
SGOL2	0.786289									TFAP4
MYL12A	0.786263									TFF3
RAD51AP1	0.785644									TGFB1
ARFGEF2	0.785237									TGFBR2
ZFP36L1	0.785107									THUMPD2
DEPDC1B	0.785052									TIGD3
DENND6A	0.784673									TIPARP
VAPB	0.784184									TJP2
MZT1	0.782657									TLR10
VSIG10	0.781315									TM9SF2
C18orf32	0.780216									TMEFF1
VMP1	0.779328									TMEM105
PIK3C2A	0.778914									TMEM130
CREM	0.77762									TMEM158
MCL1	0.777161									TMEM168
INSIG2	0.776944									TMEM178B
LTB4R	0.775803									TMEM209
ENC1	0.775757									TMEM242
KIAA1191	0.775323									TMEM255B
ZBTB37	0.774357									TMEM268
ASB3	0.773949									TMEM45A
SLC30A1	0.771453									TMEM63B
CDA	0.771403									TNFRSF6B
COG2	0.770457									TNIP1
CD58	0.770378									TNRC18
VTI1B	0.769843									TNS2
SNAPC1	0.769526									TOB1
KIF3B	0.769039									TOM1
ULBP2	0.767974									TOMM20
NECAP1	0.766942									TOR1AIP2
MTMR7	0.766712									TRAF7
CTSZ	0.766033									TRAPPC10
DCTN4	0.762808									TRAPPC5
PLK1	0.761515									TRIB2
CCDC132	0.76087									TRIM73
LPGAT1	0.760261									TRIM74
ZNF177	0.759616									TRIM8
SLC44A3	0.759543									TRIP13
RASSF3	0.759394									TRPV4
CES1	0.759279									TUBD1
ARF4	0.75897									TVP23B
BTN2A1	0.757979									TXLNA
VRK3	0.755862									TYK2
CLTA	0.755445									UBAC1
ZNF563	0.753738									UBASH3B
ZC3H6	0.7536									UBE2D1
THAP9	0.752769									UBE2E1
CDADC1	0.752516									UBE2N
TOM1	0.752227									UBE2V1
GPR75-ASB3	0.751121									UBL3
RELL1	0.749197									UBXN10
MAML2	0.748541									ULK3
HIST1H2BN	0.748065									UNC119B
KCTD9	0.747256									UNC5A
ZNF347	0.74693									UNC93B1
MGAT1	0.746608									URGCP
ABHD3	0.746463									USP4
WLS	0.746371									UST
CTSB	0.74543									VAMP3
HK2	0.7453									VEGFA
CDC20	0.745181									VEZF1
IFT88	0.74461									VKORC1L1
DNASE2	0.742671									VPS13D
FCER1G	0.741486									VPS8
ATP6V1D	0.741001									WDR5
BMF	0.73932									WIZ
MGAT4A	0.739281									WNK1
C12orf49	0.739246									WNT7B
ITGAX	0.738714									WRN
PAG1	0.738608									YY1
PRR24	0.738552									ZBTB2
NR4A1	0.738223									ZBTB9
CYTIP	0.736491									ZC3H7A
HPSE	0.736106									ZCCHC11
SLC16A3	0.735628									ZDHHC11
CEP97	0.735616									ZDHHC20
ABHD2	0.73551									ZEB1
TCEB3	0.735309									ZFAT
CLDN12	0.735274									ZFHX3
NAB2	0.735072									ZMIZ1
VAMP1	0.734337									ZNF148
KATNAL1	0.734325									ZNF213
CDC14A	0.733411									ZNF217
LRRFIP1	0.732903									ZNF366
PCTP	0.732271									ZNF395
NLRP3	0.730867									ZNF41
TMED5	0.730791									ZNF438
RNLS	0.730748									ZNF488
ZNF222	0.729841									ZNF595
CNEP1R1	0.729556									ZNF596
ARL11	0.728863									ZNF652
ERLEC1	0.728224									ZNF703
PDZD11	0.727976									ZNF710
FUCA1	0.72778									ZNF778
ASGR2	0.727407									ZNF787
RIT1	0.727312									ZSWIM8
TAF13	0.727214
MTRF1L	0.726976
TP53I11	0.726713
DMTF1	0.726527
KCNJ2	0.72547
ZNF699	0.725325
HSD11B1	0.725259
ERMP1	0.725002
PPP2R5A	0.724955
SCFD1	0.724873
EIF1	0.724791
PAPSS2	0.723382
VWA9	0.723259
PPP2R5C	0.721926
TPM1	0.721644
ARHGAP31	0.720564
CFDP1	0.720067
ZBTB41	0.719304
DKFZP761J1410	0.71903
CSGALNACT2	0.718001
CNPY3	0.717829
TRDMT1	0.717183
CALM2	0.716868
APBB3	0.716101
PSMC3IP	0.716097
CD300A	0.715492
BTAF1	0.715
STAG1	0.714437
NUDT7	0.713986
PUS10	0.713978
MRPL18	0.713484
ARL6	0.712574
TFEC	0.711716
MINPP1	0.711542
TTLL3	0.710832
HIST1H2AI	0.709646
DNAL4	0.709068
OSBPL2	0.708944
FCGR2A	0.708625
NCF2	0.708357
SNX16	0.707891
NSRP1	0.707526
ANKRA2	0.706865
TJAP1	0.706831
DHFRL1	0.706428
CEP89	0.705846
ACSL3	0.705538
DNAJC27	0.705492
TSC22D2	0.705195
PPARG	0.704979
MTF1	0.702551
CRK	0.702509
SQSTM1	0.702158
RAB2B	0.701712
MRPL10	0.701178
ZMYM1	0.700834
PRPF38A	0.700468
UBE2B	0.699862
PTPDC1	0.699626
WDR74	0.697651
LBH	0.697441
RNF20	0.697216
CNNM4	0.69708
KDELR3	0.696997
NOL3	0.695507
UST	0.695143
PPT1	0.69503
UTS2	0.693593
TIMP1	0.693383
MFN1	0.69271
HIST1H2BC	0.692418
TMED7	0.692223
TMCO3	0.691739
NXF1	0.691695
ZNF570	0.691201
ADD1	0.690604
ADAP2	0.690355
SERPINI1	0.690292
METRNL	0.689628
BIN2	0.689566
NUSAP1	0.68892
NAPB	0.68846
ATP2B1	0.687983
CLTC	0.687861
SKP2	0.687494
DLGAP5	0.68748
RPS6KA3	0.687474
IPP	0.687002
RP11-318A15.7	0.686767
VPS4B	0.686696
PICK1	0.686684
GRN	0.68597
YKT6	0.685648
SYS1	0.685254
EIF4EBP2	0.685062
HPCAL1	0.684971
UBE2Q2	0.684448
BBS4	0.684401
ZNF28	0.683597
HSDL1	0.682991
TMEM128	0.682776
FMO5	0.682705
OIP5	0.682395
BLOC1S6	0.681615
PIK3C3	0.681517
BIRC5	0.681464
SPRY2	0.680682
TBXAS1	0.680608
TAOK1	0.680466
ABI3	0.680309
PBK	0.679969
RTCA	0.679391
ZNF572	0.67909
MAP4K4	0.67889
SRBD1	0.67836
VPS33A	0.677834
AAMDC	0.677369
DNAJC10	0.676936
MGME1	0.676194
MAPK6	0.675778
ZSWIM4	0.675509
SLC9A6	0.675454
ZNF778	0.674263
IKBIP	0.674174
ACBD5	0.674131
ZNF432	0.67323
KIAA0430	0.673119
PRIMPOL	0.672186
USP37	0.671887
C1orf63	0.671275
SETD7	0.669091
RP2	0.668885
CAP1	0.668816
ATP6V1H	0.668309
DSCR3	0.668278
KIDINS220	0.667846
THAP5	0.667218
TNFSF8	0.666821
RCSD1	0.666708
TMX4	0.666182
C7orf60	0.665875
MAP3K2	0.665854
CCDC82	0.665825
NBR1	0.665004
TMEM60	0.664275
LYZ	0.664029
GIN1	0.662829
GALNT10	0.662771
THAP1	0.662057
TOP2A	0.661306
NHLRC3	0.660575
GMFB	0.66043
NABP1	0.66026
CHMP3	0.659854
JUND	0.659621
CARD8	0.65934
LRRC57	0.659168
VASH1	0.658911
CNTRL	0.658741
DENND1B	0.658608
TMED9	0.657789
ATG16L1	0.657275
IFT20	0.656748
NAPG	0.656687
PALLD	0.656649
TNFRSF12A	0.65611
CEP135	0.655346
CYB5R4	0.655153
MFSD6	0.654914
SLC25A24	0.654239
SMPD1	0.654062
IRGM	0.651749
SLC30A7	0.650702
PIK3AP1	0.650111
TMEM19	0.64888
PDK1	0.648652
NAGK	0.648106
EDA	0.647822
MKL2	0.647342
CCNB1	0.647175
HIF1A	0.647012
FAM187A	0.64665
ASF1B	0.64665
LCORL	0.646607
SLC25A25	0.646098
CST3	0.645804
HYLS1	0.645518
TM2D1	0.64477
OSBPL8	0.644743
MARCHF2	0.644452
ASB1	0.644261
MAPKAPK5	0.644236
RPA3-AS1	0.643223
KIF3A	0.643182
CUL5	0.642938
XPR1	0.642174
TTC30A	0.641675
CLK1	0.641578
C16orf54	0.641491
ZNF684	0.640892
MALT1	0.64086
EIF4E3	0.640508
AVL9	0.640307
NEK7	0.639103
FNIP1	0.638956
FMR1	0.638765
EXOC1	0.638136
EMC7	0.637746
ANTXR2	0.637738
MRPL48	0.636769
UBE2S	0.636422
ZNF79	0.635959
ITGB1	0.634633
RALBP1	0.634499
TBC1D10C	0.634401
ARPC1A	0.634218
ZBTB34	0.633436
CTC-432M15.3	0.633155
TM2D3	0.63307
ACSL1	0.632791
AGTRAP	0.632642
NUMB	0.632049
SMURF2	0.631094
TTC14	0.631038
SRGAP2C	0.63095
SPRTN	0.630369
COPS7A	0.629848
POLH	0.629532
KRT12	0.629238
ZNF654	0.629042
FRS2	0.628116
PTTG1IP	0.627387
TMED7-TICAM2	0.627345
KIF20A	0.627287
CTC-273B12.7	0.626795
S100A8	0.626671
MFSD2A	0.62666
LPPR3	0.626565
GPCPD1	0.625969
ID2	0.625642
HSD17B11	0.625641
PRKAB2	0.625216
POFUT2	0.625188
PNRC1	0.62372
HIST1H4C	0.623464
FAM8A1	0.623458
IGFLR1	0.623097
SLC12A6	0.62305
RFX3	0.623041
RAPGEF6	0.622333
PAK1	0.622271
MYADM	0.622245
CTNNB1	0.621365
TICAM2	0.621357
STAM2	0.621143
HCST	0.620716
GNB5	0.620706
TRIM38	0.620693
ZNF225	0.620523
CX3CR1	0.61904
KCNQ1	0.618783
C4orf33	0.618118
ST3GAL6	0.617144
CDC42EP4	0.61679
VPS26A	0.616783
ZNF329	0.616355
ZNF620	0.615883
PHC3	0.61456
PSD3	0.614467
TMEM87B	0.614187
ASAP2	0.613416
FMNL1	0.613026
TMEM245	0.613022
MOCS2	0.612599
EFNA4	0.612189
KDM4B	0.611275
ZNF442	0.609421
HIST2H2AC	0.609149
ACVR2B	0.608794
PPP2R5B	0.608671
MEF2BNB-MEF2B	0.60839
FZD6	0.608111
PILRA	0.607437
ANKRD6	0.606838
ARHGEF11	0.606498
PHTF2	0.606176
DIAPH3	0.605708
FAM199X	0.605477
COX17	0.60511
PIGA	0.605068
SNF8	0.604917
NAT1	0.60366
MAP3K10	0.603619
UFL1	0.603542
PIP4K2C	0.603346
ITGB3BP	0.603264
SNX8	0.602999
HACL1	0.602912
HMGN2	0.602536
ALDOC	0.601785
CA2	0.601678
C9orf72	0.601129
SH2B3	0.600924
NLRP12	0.60031
SYNJ1	0.59959
INTS6	0.599328
FAM83G	0.599291
IFNAR1	0.599085
SRRT	0.599008
C6orf89	0.598929
EFCAB14	0.597744
ZKSCAN5	0.597343
LONRF1	0.596915
TMEM150B	0.596359
TMF1	0.596274
CTAGE1	0.596151
DNAJB2	0.595721
PPP6R3	0.595298
STARD3NL	0.594642
SLC35B3	0.594354
USP33	0.594002
C5orf15	0.593764
METTL6	0.5937
YIPF5	0.593356
IFFO2	0.59259
TTPAL	0.592253
INCENP	0.591931
MPRIP	0.591917
MAP1LC3B	0.591835
ETV5	0.591682
IL10RB	0.59141
CREG1	0.591188
EPHA1	0.59116
DCUN1D1	0.591111
C5orf24	0.591073
MTCH2	0.590938
XRCC4	0.590253
SAV1	0.589594
ZNF85	0.589584
EPC2	0.589379
UBC	0.589064
DPY19L4	0.588041
SEC23A	0.587551
SUZ12	0.587533
NMNAT1	0.587361
MUL1	0.587112
DHX40	0.586749
ZNF671	0.586706
C2orf42	0.586593
KIF13B	0.58623
POTEE	0.58573
MTMR10	0.585586
TRIM23	0.585024
ITGA7	0.584865
KDELC2	0.584578
GAS7	0.58412
C2CD2L	0.583812
LDHA	0.583508
ZNF417	0.583171
GTF2B	0.58294
WDFY2	0.582504
RAB11FIP2	0.58249
PDCL	0.582075
IVNS1ABP	0.581745
LRRC8A	0.581572
ZDHHC21	0.580795
SH3BP5L	0.58023
DNAJC7	0.58008
ZNF177	0.579961
TTC17	0.579554
GPR180	0.578147
ATF6	0.578111
ARFIP1	0.578101
ABTB1	0.578007
RNF19A	0.577998
GORAB	0.577785
CENPA	0.577712
CDCA2	0.577568
ITM2B	0.577543
KLHL5	0.57737
TRAF3IP3	0.576801
STX7	0.57606
HUS1	0.576022
ZNF223	0.575966
GPATCH11	0.575682
RAB20	0.57546
RNMT	0.574742
EFCAB11	0.574284
PLK3	0.57426
PGK1	0.574253
GFM2	0.574106
ODF2L	0.573859
SMU1	0.573757
ZNF625	0.573644
C11orf21	0.572352
BZW1	0.571951
FAM114A2	0.571948
HIST1H4J	0.571746
CRADD	0.571273
HRH1	0.571192
SNIP1	0.571162
WDR26	0.570914
TMEM56	0.570835
CPOX	0.570207
HIST1H2BD	0.569348
CASP3	0.569105
DCTN6	0.568796
RIN2	0.568768
ANP32A	0.568507
MTMR6	0.568427
C19orf59	0.5674
RNF185	0.567303
ASB6	0.567223
PTPN6	0.566658
FBXL20	0.566145
TMEM59	0.566017
CADM4	0.565585
VAMP7	0.565032
FBXL5	0.564379
TRIM37	0.564212
CD1D	0.564155
ALG1	0.563965
SMIM13	0.563593
FUNDC1	0.563217
SPATS2	0.563053
ZFP14	0.562649
PRKAR2A	0.562644
KBTBD2	0.562595
PPP1R2	0.562122
TMCO1	0.561715
SLPI	0.561171
MOB4	0.561025
FAM129A	0.560961
H2AFV	0.560702
FAM76B	0.560264
OXSR1	0.560262
PADI2	0.560093
PPP1R14C	0.5596
ZDHHC6	0.559476
YWHAE	0.559395
ATP6V0D1	0.559291
CTNND1	0.559174
RAB7L1	0.558729
CMTM1	0.558539
ARMC1	0.557386
CCDC53	0.557259
MED6	0.556888
FBXO3	0.556814
DNAJB12	0.556742
KIAA1468	0.556724
ZNF530	0.556713
BHLHE40	0.555766
ITGAV	0.555726
PLEKHO2	0.555557
MTAP	0.554683
SENP8	0.554585
ZMYND11	0.554309
NSF	0.554281
FAM178A	0.553933
TAF10	0.553738
ANKZF1	0.553485
LIMK1	0.553213
KIFAP3	0.553171
PPP3R1	0.553125
MEF2A	0.552522
UBFD1	0.552448
DPYD	0.552045
SLC46A3	0.552023
ANG	0.551991
ALDH9A1	0.551679
SMIM20	0.551638
RGS19	0.551406
PHF1	0.551234
ZNF267	0.550892
MTIF2	0.550386
VIMP	0.550153
CCPG1	0.54871
KLF10	0.548107
SLFN11	0.547993
ADPRM	0.547834
CLDND2	0.547506
DRAM1	0.547294
MED7	0.546923
TRIP4	0.546507
CYTH2	0.546274
CCP110	0.545542
TMEM50A	0.544947
RAB33B	0.544441
LIMS1	0.544436
HIST1H2BJ	0.54439
SNX10	0.543788
SIGLEC5	0.543663
MFSD9	0.543018
SIGLEC5	0.542828
C10orf137	0.542674
COQ5	0.541973
RIN1	0.54182
AC004381.6	0.541729
PAIP1	0.54162
BOD1L1	0.541315
NRG4	0.540915
CEP55	0.540869
CDC27	0.540721
ARHGEF3	0.540698
TMEM55B	0.54067
FRAT1	0.540557
SIPA1L1	0.540528
PARD6B	0.540401
SGMS1	0.540061
C19orf40	0.540001
KIF4B	0.539799
ERI2	0.539611
COPS8	0.539316
CLEC2D	0.539012
ITPRIP	0.538751
CTR9	0.538303
LIN52	0.537595
FAM120AOS	0.536564
NDC80	0.536052
ARHGEF39	0.535915
LBR	0.535914
SERPINB8	0.535808
RHOH	0.535416
DNAJB14	0.535047
MAPK1	0.53476
ZNF292	0.534566
RECK	0.534042
ETAA1	0.534038
BCDIN3D	0.533123
ATE1	0.532859
SGOL1	0.532762
AAGAB	0.532181
MORC3	0.531823
RARS2	0.531631
EPB41L5	0.531426
LYSMD3	0.530923
TCAIM	0.530866
MORF4L1	0.53057
RBBP5	0.530413
ZNF675	0.530251
ZNF564	0.530097
KIF11	0.529184
TRPM2	0.52875
FN3KRP	0.528442
VSIG4	0.528105
FAM13B	0.527611
ZNF687	0.527008
H3F3C	0.526948
RNF145	0.526943
THAP8	0.526809
SLC41A1	0.526552
TANK	0.526348
CYBA	0.526031
PAPOLG	0.52596
PDE3B	0.52592
VPS45	0.52547
TSG101	0.525124
RPRD1A	0.52485
CYB5A	0.524749
NCAPG2	0.524684
ACAD10	0.523839
RBM22	0.522971
FEN1	0.522931
SLC30A9	0.522608
LAT2	0.522074
SNRK	0.522004
C9orf89	0.52111
S1PR3	0.521037
PEX11A	0.52099
ATXN7L3	0.520575
MFAP3	0.520132
RNF103-CHMP3	0.519622
KIFC1	0.519585
SLA	0.519288
BATF	0.519159
ZNF212	0.519079
TRAFD1	0.518865
ACTG1	0.517852
NARF	0.517453
ITFG2	0.517418
JKAMP	0.517414
ZNF302	0.517336
TPM3	0.5173
MTF2	0.517
WDR73	0.516964
WDR45B	0.516958
ZNF43	0.516254
PTAR1	0.516254
PICALM	0.515678
FAM91A1	0.515527
PLEKHM3	0.515359
C21orf2	0.514754
FLOT1	0.514549
YIPF1	0.51453
STK19	0.514373
SAP30	0.514161
RP11-1012A1.4	0.514149
HRH2	0.513585
TLR7	0.513297
LARP7	0.513144
TMEM161B	0.512867
PARP2	0.512632
ZNF701	0.512239
EFNA1	0.511998
KIAA1731	0.511905
C12orf44	0.511541
MSRB1	0.511299
EIF5	0.511159
SPDL1	0.511103
CASC5	0.510721
SLC30A6	0.510279
NFKBIA	0.510234
PFKFB4	0.509392
EOGT	0.509378
TRMT6	0.509257
DLG1	0.509224
TMEM181	0.508894
CTTNBP2NL	0.508539
FBXO33	0.507844
SHB	0.507566
C3orf18	0.506726
SERTAD1	0.506693
RFWD3	0.506465
GSKIP	0.506328
TRIM41	0.506308
H2AFZ	0.506226
CHCHD7	0.505926
PRKCB	0.505896
ST7L	0.505635
FBXW7	0.505495
PPP2CA	0.505223
ZNF878	0.504756
C9orf156	0.504727
USP28	0.50415
ASAH1	0.504119
ALAS1	0.503752
NUDT21	0.503364
LAMTOR3	0.502746
CCDC104	0.501971
CDC42	0.501951
ZNF273	0.50192
MAPRE1	0.501678
EME2	0.500344
SDF2	0.500018
STK10	0.499881
PTS	0.499819
EXD2	0.498974
SYPL1	0.498885
TRAPPC2P1	0.498767
AKIRIN2	0.498391
SYF2	0.498366
CBY1	0.49816
TMEM243	0.498101
IFNGR1	0.497779
GPATCH3	0.497172
LEPROTL1	0.497149
DENND1C	0.49712
FAF2	0.496798
FBXW4	0.496765
ZNF669	0.496744
PCYT1A	0.495924
GSG2	0.495779
IGBP1	0.495648
ZNF100	0.495196
ANKRD12	0.495159
COA5	0.495077
GPN1	0.494509
NR2C1	0.494082
SUN1	0.493741
ING3	0.49347
MYH10	0.493348
PHF19	0.492908
ATXN7L3B	0.492152
SFT2D1	0.492152
CLDND1	0.491857
BAX	0.491206
RTN4	0.491193
ATP6V0B	0.490927
H3F3B	0.490818
CKLF-CMTM1	0.490481
RRAGA	0.490419
VPS54	0.489554
WDFY3	0.489283
PIGG	0.489229
TPST1	0.489217
LPAR4	0.488695
SLC16A5	0.488487
SLC6A6	0.488312
AASS	0.487778
ZNF44	0.48759
OSGIN2	0.487528
COG6	0.487459
CERS4	0.487421
PECR	0.486964
PFKM	0.486903
NANS	0.486791
TMEM9	0.486645
TRAPPC2L	0.486156
YPEL5	0.485965
SPAG9	0.485767
KREMEN1	0.485357
LSM6	0.485098
LYRM2	0.484833
BCL2L12	0.48435
SAMSN1	0.484157
MRPL39	0.48409
DDIT4	0.483963
FAM206A	0.483859
BCL6	0.4834
CDKL3	0.483332
ZNF136	0.482532
CCNB2	0.482469
TTC5	0.482184
S100A10	0.481948
STX17	0.481002
HS1BP3	0.480819
VPS25	0.480613
RMDN3	0.47957
TXNDC17	0.479164
CRNKL1	0.479055
RBFOX2	0.478912
ATP6V1G1	0.478897
MIER1	0.47869
UBAP1	0.478118
HIST1H4H	0.477829
SRP54	0.477668
SRSF4	0.477126
CLCN5	0.476502
TSSK6	0.476148
PIAS2	0.476147
C5orf51	0.475714
TRAPPC2	0.475489
CCDC9	0.475456
TMEM9B	0.47535
NCAPD2	0.474456
CTSD	0.474196
APH1B	0.474142
POLD4	0.473984
HIST1H2BK	0.473748
CYSTM1	0.473207
EMC3	0.473196
MOSPD2	0.47297
PPP1R2P3	0.472825
BTBD10	0.472819
FAM49A	0.472738
SMTN	0.471878
SPARC	0.471649
TRPC5OS	0.471468
RDX	0.47077
PFKFB3	0.470302
HERC5	0.47029
NPC2	0.470086
RICTOR	0.46999
TUSC2	0.469706
BICD2	0.46954
ZSCAN12	0.468919
TLR4	0.468861
DPP8	0.468696
PNPLA2	0.468451
TPST2	0.468168
DHFR	0.467504
AZI2	0.467478
AFF4	0.467208
TRIOBP	0.46698
SLC25A13	0.46681
KIAA1279	0.466465
PIGK	0.466328
GXYLT1	0.466309
AC069368.3	0.465788
CD84	0.46577
CCDC23	0.465585
C4orf27	0.465458
CORO1C	0.465434
CCNE2	0.465419
ZDHHC20	0.465102
C3orf58	0.464895
CDCA3	0.464779
PDE8A	0.464468
C2orf49	0.46431
MLF1IP	0.464244
TPX2	0.464239
CYP20A1	0.463977
LRG1	0.463658
CTD-2410N18.5	0.463572
DNAJC15	0.463466
IRF1	0.462987
PPM1B	0.462985
NDE1	0.46294
GMNN	0.462738
ZNF91	0.462002
RAB12	0.462
FKBP15	0.461935
SLC35F6	0.461743
SLC35E3	0.461739
CCDC18	0.461602
ZNF680	0.461593
ING4	0.461354
RGL2	0.460857
ZNF653	0.460382
FBN2	0.459573
CENPL	0.459411
F2RL3	0.459395
TRIM8	0.459389
PLEC	0.45917
CC2D1B	0.458429
UBLCP1	0.45782
RP11-622K12.1	0.457636
ZNF776	0.457537
RP11-286N22.8	0.456663
ZNF200	0.456607
RP11-295K3.1	0.456492
MCM8	0.456232
LATS2	0.45582
FAM172A	0.455356
TEN1	0.455262
UBXN8	0.454968
HP1BP3	0.454958
LCP1	0.454788
HMSD	0.454655
TRIM36	0.45373
ZNF737	0.452075
ADAM17	0.451532
XRCC5	0.450527
IRF2BPL	0.450443
PIP5K1A	0.450281
ATRN	0.450138
CD63	0.450117
RP11-139H15.1	0.449633
C2orf74	0.449325
CHMP2B	0.449041
ATP6V0C	0.448987
PHF20	0.448827
OPHN1	0.448705
G2E3	0.448533
ZNF576	0.448032
METTL12	0.447498
TRAM1	0.446972
ZNF83	0.446692
POLK	0.446337
CCDC84	0.445699
CEP85	0.445312
MAPK7	0.445229
GUK1	0.445116
SMAD3	0.444986
HDHD2	0.444926
MEPCE	0.443628
CPT2	0.443286
C3orf62	0.443255
ERMARD	0.44274
ROCK2	0.441661
CENPE	0.441237
C11orf58	0.441055
KRCC1	0.440946
PRPF6	0.440402
ZNF419	0.440374
DCUN1D3	0.440289
ALG9	0.440161
C12orf5	0.440124
UBE2J1	0.440033
OTUD1	0.439971
GADD45B	0.439891
ARHGAP30	0.439307
TBC1D31	0.439142
ICMT	0.438786
JOSD1	0.438179
PRIM2	0.437956
DDX24	0.43786
C4orf29	0.437689
ELL2	0.436994
TMSB10	0.436679
AGA	0.436628
RB1CC1	0.436406
ZNF276	0.436386
SNCA	0.436375
ZNF264	0.435769
ANKRD46	0.435642
CXCL2	0.435482
FOXN3	0.435367
DERL1	0.435168
CKS2	0.434869
GPR107	0.43481
OPTN	0.434775
PTPN11	0.434497
VASP	0.434212
TMEM222	0.433959
IQGAP2	0.433762
ATXN7	0.433529
TMEM209	0.43282
ERP44	0.432767
ADIPOR2	0.432766
TUBD1	0.432544
PGRMC1	0.432535
STAMBP	0.431695
ELP3	0.431553
MSANTD2	0.431404
XIAP	0.430834
CENPH	0.43
ZNF420	0.429839
CALM3	0.42976
ETV3	0.429452
MED17	0.428927
ZNF468	0.428871
RP4-576H24.4	0.42869
MAP7D1	0.428573
ASH2L	0.428397
SLC31A2	0.427922
GGCX	0.427861
GLRX	0.42765
NCAPD3	0.427276
RBM18	0.427171
C1GALT1C1	0.42688
USP16	0.426752
RPA3	0.42633
NAGPA	0.425899
ALG13	0.425661
OXR1	0.425444
RNF122	0.425224
ZFAND6	0.424879
FANCM	0.424711
ETFB	0.42453
KIAA0247	0.424158
CKLF	0.423848
ZNF446	0.423813
CRISPLD1	0.423699
JMJD1C	0.423693
MMD	0.423648
VPS18	0.423551
M6PR	0.423416
NSUN3	0.423054
CHD7	0.422964
HCCS	0.42294
ZNF414	0.422418
C6orf120	0.422259
DUSP10	0.421805
TTC1	0.421798
ZNF333	0.421788
HMGCL	0.421519
STX5	0.42151
ISCU	0.420652
SLC38A2	0.420222
TMEM242	0.419859
SPTY2D1	0.419832
KIAA1715	0.419569
UBE2T	0.419466
SLC7A7	0.419206
PEX14	0.419031
PTGS1	0.419013
ZNF644	0.418972
CCNT2	0.418942
SMAD5	0.418925
CD46	0.418366
HNMT	0.418065
DCK	0.417884
TSR2	0.41776
PRDM4	0.416744
FOLR3	0.41665
CETN3	0.416532
ZNF799	0.416467
GPN3	0.416315
VPS33B	0.416269
TRIM4	0.415834
GABARAP	0.415642
SIRT5	0.41534
CFL1	0.415192
RABGEF1	0.415021
EPB41L3	0.414681
RP11-1035H13.3	0.414199
POLQ	0.413922
CNTROB	0.413831
SLC25A26	0.413709
KIAA0040	0.413505
MELK	0.413302
MYEOV2	0.413071
ASB7	0.413021
CNOT8	0.412833
MTMR12	0.412702
LRCH3	0.412622
ZNF226	0.412414
ARMC8	0.412262
TMPO	0.412003
SMUG1	0.411994
ANXA4	0.411921
LMBRD2	0.411787
JHDM1D	0.411503
NEMF	0.4115
FER	0.411472
KIF4A	0.411458
CTNS	0.411225
PILRB	0.411124
LIME1	0.41096
SDCBP	0.410864
ZNF567	0.410545
C10orf118	0.410399
PRDX1	0.410034
SLU7	0.409962
PANK2	0.409448
CYLD	0.409382
ADI1	0.40927
CHUK	0.409141
POLR3K	0.408904
ZNF611	0.408904
CLIC1	0.408538
TGIF1	0.408149
ECE1	0.408074
ADAM10	0.408071
FAM103A1	0.408009
ARL6IP6	0.407906
COX7A2L	0.407891
PTPN4	0.407889
ACER3	0.407741
BTF3L4	0.407727
TRAPPC8	0.407524
OCRL	0.407448
ACOX1	0.40715
GBP5	0.406978
SLC4A1AP	0.406777
BUB1	0.406514
RAB11FIP4	0.406288
DDX18	0.406264
DENND2D	0.406117
GIMAP6	0.405628
HIST1H2AC	0.405613
CCDC77	0.405534
GPBP1L1	0.405208
EFCAB2	0.405059
BRI3	0.404813
TYROBP	0.404615
ZNF782	0.403875
C1orf27	0.403603
MCTP1	0.403069
RP11-133K1.2	0.403042
GABARAPL2	0.402712
WDR20	0.402466
SAR1A	0.401696
PPP1R3B	0.401591
INSR	0.401409
DNAJC3	0.401289
TRIM11	0.401255
METTL15	0.401076
PPIL4	0.400927
TMEM66	0.400407
CCNL1	0.399771
PRPF18	0.399701
DICER1	0.399303
ADAT1	0.399222
GATC	0.399065
ROCK1	0.399062
SRA1	0.398939
CISD2	0.398887
PGBD1	0.398656
MAP7	0.398279
CALCOCO1	0.398258
GZF1	0.398228
RNPC3	0.398083
SEPHS2	0.397817
ZER1	0.397738
C18orf8	0.397557
HIPK3	0.397445
CHURC1	0.397155
POMZP3	0.397107
DNAJC18	0.39703
KLHL12	0.397015
SRPR	0.396859
PEX13	0.396623
DNAJC6	0.396427
CBX8	0.396185
ANXA1	0.395602
SESN3	0.395495
MED27	0.395476
TMEM251	0.395208
HJURP	0.39508
FNDC3B	0.395012
C5orf22	0.394996
GPX1	0.394773
RASA2	0.39387
YRDC	0.393866
GALNS	0.393611
TMEM14B	0.393412
PAIP2	0.393209
FXR1	0.393207
C1orf162	0.393177
AP5Z1	0.393004
CCM2	0.392988
CRYGS	0.392683
CTBS	0.392508
ERMAP	0.392196
C5orf34	0.392018
FUBP3	0.391714
PPP1R37	0.391674
EPN1	0.391609
PJA2	0.391402
MCUR1	0.391167
EFHD2	0.391132
WWP2	0.390911
RP11-77K12.1	0.390735
RAB5A	0.389868
ITGAM	0.389502
NFIL3	0.388778
FAM21C	0.38853
SLC35F5	0.38847
RALGAPA2	0.388389
FLNB	0.388381
KPNA2	0.38824
C1D	0.388165
API5	0.388087
DDHD2	0.387979
ERV3-1	0.387867
UBASH3B	0.387808
SDHAF2	0.387489
SPICE1	0.387434
SLC41A3	0.387355
ELMSAN1	0.387349
NSL1	0.387255
CCDC107	0.386865
LENG8	0.386789
MLH1	0.386742
TMEM5	0.386637
RB1	0.386114
SRGAP2B	0.386092
LMNB1	0.385727
NCAPG	0.385599
CCDC101	0.385592
BPGM	0.385522
HIST1H2AD	0.385311
MRFAP1	0.38521
PARP16	0.385071
BMP2K	0.384955
PSMD9	0.384433
AC073869.1	0.384349
PTPN22	0.383923
PPP1R15B	0.383758
TRAPPC13	0.383542
MPI	0.383324
CDK1	0.38331
ITFG1	0.383058
NEDD4L	0.382795
CCDC15	0.382778
PPTC7	0.38254
RNF11	0.382528
RFX5	0.382372
AGO4	0.382371
POLB	0.382324
CREB3	0.381475
SESN1	0.381253
PLCXD1	0.380873
TRIP11	0.38087
RNF168	0.380831
PDE1B	0.380796
APPBP2	0.380762
ZNF101	0.380631
APLP2	0.380494
CASC4	0.379938
TRPM7	0.37974
ARHGAP33	0.379698
OSER1	0.379696
ACOT8	0.379665
TMEM14A	0.378877
H2AFY	0.378792
ATG2B	0.37872
GBE1	0.378646
CCDC146	0.378578
AGGF1	0.378319
LTBR	0.378305
B2M	0.378205
LDLR	0.377503
COMMD2	0.376578
SFR1	0.376369
NFYC	0.376293
P2RX7	0.376158
FAM129B	0.375748
ZNF816	0.375528
STON2	0.375279
CEP44	0.375252
DHX57	0.375028
AP003419.11	0.374955
RHOQ	0.37436
SLC39A9	0.374035
COTL1	0.373749
C11orf84	0.37372
EBLN2	0.373677
CABLES1	0.37362
PPP3CC	0.373592
SPTAN1	0.373367
HIST1H2AG	0.372995
COL2A1	0.372947
RPP30	0.372798
EIF3H	0.372689
MOB1A	0.372577
TLDC1	0.372438
SETD8	0.372304
MT-ND3	0.372011
CHIC1	0.371934
PHF15	0.371846
R3HCC1	0.371593
GPANK1	0.371327
WDR1	0.371096
WHAMM	0.37055
PAN3	0.370376
MIA3	0.370258
FIGNL1	0.370174
IL4I1	0.370142
SNX14	0.370074
CD164	0.369888
IQGAP1	0.369876
TGOLN2	0.369766
POT1	0.369672
NPC1	0.369631
PROSC	0.369417
INPP5F	0.369349
ZNF410	0.369242
RECQL	0.368853
ADH5	0.368711
MAFK	0.368533
CRLF3	0.368467
SIRT1	0.368277
FAM120A	0.368264
UBALD1	0.368138
ATG5	0.367955
RDH11	0.367922
GALC	0.36789
MTFMT	0.367826
CEP95	0.367445
BCAP29	0.367443
INTS3	0.36721
SKIL	0.366995
EMP3	0.366891
COPA	0.365977
TMEM189	0.365963
AGPAT4	0.365635
MAGT1	0.364953
ZNF224	0.364865
TPT1	0.364825
USP12	0.364753
OS9	0.364662
NCOA3	0.364427
LIN7B	0.36426
ZNF844	0.364196
MAFG	0.364101
TINF2	0.364016
ZSCAN20	0.363837
SPDYA	0.363545
RUFY2	0.36353
ZNF277	0.363463
ZNF182	0.36328
CUEDC1	0.362871
KRBOX4	0.362469
UFSP2	0.362469
RBM38	0.36227
NRBF2	0.361897
ERCC6L2	0.36171
SLC39A1	0.361567
TTC33	0.361473
RMDN1	0.361371
ARHGAP19	0.360151
C20orf194	0.360144
SF3B1	0.360114
SMCR8	0.360007
ZSCAN21	0.359747
EXOC8	0.359702
ICK	0.359663
C11orf54	0.359305
CTC-534A2.2	0.35906
RAB4A	0.359012
AP000295.9	0.358812
NUMA1	0.358796
KLHL20	0.358433
RP11-644F5.10	0.35841
BEND5	0.358138
UBE3C	0.358003
KCTD6	0.35705
ZNF24	0.357001
KCNMB1	0.356924
SPHAR	0.356254
RAB27A	0.356111
TUBA1C	0.355973
WBP1	0.355851
CSTF2	0.3558
C6orf211	0.355747
ENOX2	0.35573
NONO	0.355483
GCC1	0.355054
FAM134B	0.354831
CBWD2	0.354433
TOLLIP	0.35425
CAPZA1	0.354225
[truncated: 7,912 more rows]
